# Supplementary material for: The Prerequisites for Central Tolerance Induction against Citrullinated Proteins in the Mouse
Source: PLoS One. 2016 Jun 30;11(6):e0158773. doi: 10.1371/journal.pone.0158773 (PMC4928850; doi:10.1371/journal.pone.0158773)
Supplement: S1 File — Delta Ct values expressed as 2^(-deltaCt(gene-gapdh)) grouped for mature and immature mTECs as well as for mouse strain. (CSV) [file pone.0158773.s001.csv]

cell_type	gene	strain	ct1	ct2	ct3	ct4
immTEC	AIRE	1-BL-6	0.0063630	0.0134799	0.0974780
immTEC	AIRE	3-DBA/1	0.1385420	0.1129611	0.0905259
immTEC	AIRE	4-MRL	0.1239879	0.3350900	0.3995161
immTEC	AIRE	2-NMRI	0.0548748918	0.0409046027	0.0086843705	0.32401548
immTEC	AIRE	5-SKG	0.3390786845	0.1269975585	0.24703288	0.03988773
immTEC	beta5t	1-BL-6	0.0139378	0.0197982	0.0018587
immTEC	beta5t	3-DBA/1	0.0045435	0.0016861	0.0038884
immTEC	beta5t	4-MRL	0.009024658	0.05128213	0.009879495
immTEC	beta5t	2-NMRI	0.0095101	0.0015438	0.00354754
immTEC	beta5t	5-SKG	0.0813792428	0.0754456222	0.02564583	0.02671122
immTEC	Ins1	1-BL-6	0.0000061	0.0000043	0.0000248
immTEC	Ins1	3-DBA/1	0.0000400	0.0013508	0.0000099
immTEC	Ins1	4-MRL	0.000405245	0.007242153	0.000622529
immTEC	Ins1	2-NMRI	0.0028866	0.0000044	0.0031490	0.00364589
immTEC	Ins1	5-SKG	0.0024220365	0.0007082754	0.00069239	0.00072915
immTEC	Ins2	1-BL-6	0.0012929537	1.64431626106292E-005	0.0013289498
immTEC	Ins2	3-DBA/1	0.0005874249	0.0003033698	0.0010398694
immTEC	Ins2	4-MRL	0.001259693	0.002328005	0.003085926
immTEC	Ins2	2-NMRI	5.54462724692167E-005	0.0030470333	0.0021151338	0.02771128
immTEC	Ins2	5-SKG	0.015883034	0.0032167243	0.00686864	0.00149407
immTEC	Pad1	1-BL-6	0.0000707	0.0003591	0.0009829
immTEC	Pad1	3-DBA/1	0.0011489	0.0008960	0.0008221
immTEC	Pad1	4-MRL	0.001228462	0.002570495	0.002165488
immTEC	Pad1	2-NMRI	0.0014101	0.0005324	0.0001203	0.00226236
immTEC	Pad1	5-SKG	0.0057827816	0.0008856942	0.00104899	0.00028456
immTEC	Pad2	1-BL-6	0.0047821	0.0059392	0.0129875
immTEC	Pad2	3-DBA/1	0.0026893	0.0027211	0.0016448
immTEC	Pad2	4-MRL	0.01059734	0.1346033	0.01735574
immTEC	Pad2	2-NMRI	0.0155575	0.0039999	0.0023540	0.13853630
immTEC	Pad2	5-SKG	0.1139907766	0.0230300337	0.00986123	0.01047834
immTEC	Pad3	1-BL-6	0.0002926	0.0008520	0.0008257
immTEC	Pad3	3-DBA/1	0.0000138	0.0000880	0.0014227
immTEC	Pad3	4-MRL	0.000620448	0.006804315	0.000637513
immTEC	Pad3	2-NMRI	0.0002183	0.0005179	0.0001853	0.00331812
immTEC	Pad3	5-SKG	0.0148494777	0.0063892309	0.00111048	0.00112836
immTEC	Pad4	1-BL-6	0.0000872	0.0001090	0.0027365
immTEC	Pad4	3-DBA/1	0.0076855	0.0038177	0.0013550
immTEC	Pad4	4-MRL	0.001351007	0.01542282	0.003359721
immTEC	Pad4	2-NMRI	0.0001343	0.0003256	0.0024232	0.012148848
immTEC	Pad4	5-SKG	0.0116037077	0.0062705064	0.01041163	0.00401115
immTEC	Pad6	1-BL-6	0.0000855	0.0000066	0.0007450
immTEC	Pad6	3-DBA/1	0.0000138	0.0000290	0.0000313
immTEC	Pad6	4-MRL	0.000570594	0.000136712	0.000141779
immTEC	Pad6	2-NMRI	0.0001434	0.0000110	0.0000339	0.0008534848
immTEC	Pad6	5-SKG	0.0005412726	0.0002235748	0.00041995	0.00032996
mmTEC	AIRE	1-BL-6	0.3547308	0.8037462	0.7004477
mmTEC	AIRE	3-DBA/1	1.1319590	0.7102501	1.7121768
mmTEC	AIRE	4-MRL	2.0986270	7.4295040	1.3371010
mmTEC	AIRE	2-NMRI	1.05182	0.58192	0.19310	3.39267445
mmTEC	AIRE	5-SKG	5.85443522	4.9803334312	2.8024837	2.45356813
mmTEC	beta5t	1-BL-6	0.0007218	0.0002186	0.0001121
mmTEC	beta5t	3-DBA/1	0.0009009	0.0003456	0.0004295
mmTEC	beta5t	4-MRL	0.0027258	0.0022233	0.0000892
mmTEC	beta5t	2-NMRI	0.0001187	0.00006634	0.00062625
mmTEC	beta5t	5-SKG	0.0008925781	0.0093509609	0.0007010	0.00032196
mmTEC	Ins1	1-BL-6	0.0026007	0.0001226	0.0003139
mmTEC	Ins1	3-DBA/1	0.0009911	0.0008675	0.0002219
mmTEC	Ins1	4-MRL	0.003702031	0.006959633	0.000522311
mmTEC	Ins1	2-NMRI	0.0000436	0.0024502	0.0031075	0.00821153
mmTEC	Ins1	5-SKG	0.0066449912	0.0031042763	0.0023931	0.00249038
mmTEC	Ins2	1-BL-6	0.111280008	0.0095732588	0.0220291555
mmTEC	Ins2	3-DBA/1	0.0372811025	0.0342856575	0.0245997137
mmTEC	Ins2	4-MRL	0.06031166	0.2997831	0.03474105
mmTEC	Ins2	2-NMRI	0.1732535717	0.159827622	0.1087336459	0.28037391
mmTEC	Ins2	5-SKG	0.2255487715	0.1620857689	0.0963165	0.06027876
mmTEC	Pad1	1-BL-6	0.0014289	0.0006026	0.0025807
mmTEC	Pad1	3-DBA/1	0.0067817	0.0011324	0.0042132
mmTEC	Pad1	4-MRL	0.01784508	0.02438465	0.004405446
mmTEC	Pad1	2-NMRI	0.0025136	0.0002327	0.00115697	0.01650588
mmTEC	Pad1	5-SKG	0.0486426285	0.0342213464	0.0141502	0.00708314
mmTEC	Pad2	1-BL-6	0.0340913	0.0273847	0.0474928
mmTEC	Pad2	3-DBA/1	0.0134323	0.0090879	0.0171321
mmTEC	Pad2	4-MRL	0.3442184	0.01873464	0.0644007
mmTEC	Pad2	2-NMRI	0.0485383	0.0115278	0.0173429	0.34896631
mmTEC	Pad2	5-SKG	0.0924327767	0.1073328305	0.0427888	0.02208507
mmTEC	Pad3	1-BL-6	0.0020338	0.0015063	0.0034961
mmTEC	Pad3	3-DBA/1	0.0094250	0.0028082	0.0047374
mmTEC	Pad3	4-MRL	0.01715471	0.007769144	0.002331112
mmTEC	Pad3	2-NMRI	0.0038808	0.0009819	0.0010316	0.01989793
mmTEC	Pad3	5-SKG	0.0364167335	0.0271452892	0.0061307	0.00395637
mmTEC	Pad4	1-BL-6	0.0057594	0.0017856	0.0059519
mmTEC	Pad4	3-DBA/1	0.0109303	0.0023606	0.0096684
mmTEC	Pad4	4-MRL	0.01882897	0.08362331	0.005589004
mmTEC	Pad4	2-NMRI	0.0019434	0.0005954	0.0022048	0.0478628462
mmTEC	Pad4	5-SKG	0.1271144547	0.0312273365	0.0335559	0.02029908
mmTEC	Pad6	1-BL-6	0.0019000	0.0020251	0.0030513
mmTEC	Pad6	3-DBA/1	0.0067119	0.0029287	0.0069728
mmTEC	Pad6	4-MRL	0.002131831	0.004573751	0.001358432
mmTEC	Pad6	2-NMRI	0.0019698	0.0011122	0.0006935	0.0214683283
mmTEC	Pad6	5-SKG	0.0144827194	0.0064825509	0.0055602	0.00432941
